# Supplementary material for: Prediction of the Auto-Ignition Temperatures of Binary Miscible Liquid Mixtures from Molecular Structures
Source: Int J Mol Sci. 2019 Apr 27;20(9):2084. doi: 10.3390/ijms20092084 (PMC6539801; doi:10.3390/ijms20092084)
Supplement: Supplementary file 1 [file ijms-20-02084-s001.zip]

Archive with 1 entries (1 files):
- ijms-480200-supplementary.xlsx
