# Supplementary material for: Prediction of the Auto-Ignition Temperatures of Binary Miscible Liquid Mixtures from Molecular Structures
Source: Int J Mol Sci. 2019 Apr 27;20(9):2084. doi: 10.3390/ijms20092084 (PMC6539801; doi:10.3390/ijms20092084)
Supplement: Supplementary file 1 [file ijms-20-02084-s001.zip › ijms-480200-supplementary.xlsx]

## Sheet: Sheet1
Table S1. The 132 binary miscible liquid mixtures and their predicted and observed AIT values, as well as the values of six employed SiRMS descriptors in the model
No.	Compound		Volume ratio		Mole ratio		AIT (K)			SiRMS Descriptors
	A	B	A	B	A	B	Observed	Predicted	Status	|S|n|||4|||CHARGE|A.A-A-B	|S|n|||4|||REFRACTIVITY|B-B-B-B	|S|n|||4|||elm|C-C(-C)=O	|S|n|||4|||elm|C-C(-O)=O	|M|n|||4|||CHARGE|A-A.B-C	|M|n|||4|||REFRACTIVITY|B-B.B-C
1	Methanol	Ethyl alcohol	1	0	1	0	713.15	700.63	Training	0	0	0	0	0	0
2	Methanol	Ethyl alcohol	0.9	0.1	0.93	0.07	710.15	699.46	Training	0	0	0	0	0	0.0126
3	Methanol	Ethyl alcohol	0.8	0.2	0.85	0.15	708.15	696.18	Training	0	0	0	0	0	0.048
4	Methanol	Ethyl alcohol	0.7	0.3	0.77	0.23	707.15	691.67	Training	0	0	0	0	0	0.0966
5	Methanol	Ethyl alcohol	0.6	0.4	0.68	0.32	705.15	686.39	Training	0	0	0	0	0	0.1536
6	Methanol	Ethyl alcohol	0.5	0.5	0.59	0.41	701.15	681.62	Training	0	0	0	0	0	0.205
7	Methanol	Ethyl alcohol	0.4	0.6	0.49	0.51	697.15	678.82	Training	0	0	0	0	0	0.2352
8	Methanol	Ethyl alcohol	0.3	0.7	0.38	0.62	694.15	685.83	Training	0	0	0	0	0	0.1596
9	Methanol	Ethyl alcohol	0.2	0.8	0.26	0.74	690.15	692.92	Training	0	0	0	0	0	0.0832
10	Methanol	Ethyl alcohol	0.1	0.9	0.14	0.86	686.15	698.29	Training	0	0	0	0	0	0.0252
11	Methanol	Ethyl alcohol	0	1	0	1	683.15	700.63	Training	0	0	0	0	0	0
12	Methanol	1-Pentanol	1	0	1	0	713.15	700.63	Training	0	0	0	0	0	0
13	Methanol	1-Pentanol	0.9	0.1	0.96	0.04	707.15	693.7	Training	0.04	0.12	0	0	0	0.018
14	Methanol	1-Pentanol	0.8	0.2	0.91	0.09	699.15	682.11	Training	0.09	0.27	0	0	0	0.072
15	Methanol	1-Pentanol	0.7	0.3	0.86	0.14	643.15	668.57	Training	0.14	0.42	0	0	0	0.147
16	Methanol	1-Pentanol	0.6	0.4	0.8	0.2	631.15	652.05	Training	0.2	0.6	0	0	0	0.24
17	Methanol	1-Pentanol	0.5	0.5	0.73	0.27	625.15	633.79	Training	0.27	0.81	0	0	0	0.3375
18	Methanol	1-Pentanol	0.4	0.6	0.64	0.36	612.15	613.18	Training	0.36	1.08	0	0	0	0.432
19	Methanol	1-Pentanol	0.3	0.7	0.53	0.47	605.15	593	Training	0.47	1.41	0	0	0	0.4935
20	Methanol	1-Pentanol	0.2	0.8	0.4	0.6	590.15	591.97	Training	0.6	1.8	0	0	0	0.32
21	Methanol	1-Pentanol	0.1	0.9	0.23	0.77	586.15	589.66	Training	0.77	2.31	0	0	0	0.1035
22	Methanol	1-Pentanol	0	1	0	1	576.15	568.98	Training	1	3	0	0	0	0
23	Methanol	Toluene	1	0	1	0	713.15	700.63	Training	0	0	0	0	0	0
24	Methanol	Toluene	0.9	0.1	0.96	0.04	727.15	703.57	Training	0.08	0	0	0	0	0
25	Methanol	Toluene	0.8	0.2	0.91	0.09	728.15	707.24	Training	0.18	0	0	0	0	0
26	Methanol	Toluene	0.7	0.3	0.86	0.14	730.15	710.92	Training	0.28	0	0	0	0	0
27	Methanol	Toluene	0.6	0.4	0.8	0.2	734.15	715.32	Training	0.4	0	0	0	0	0
28	Methanol	Toluene	0.5	0.5	0.72	0.28	736.15	721.2	Training	0.56	0	0	0	0	0
29	Methanol	Toluene	0.4	0.6	0.64	0.36	739.15	727.08	Training	0.72	0	0	0	0	0
30	Methanol	Toluene	0.3	0.7	0.53	0.47	743.15	735.16	Training	0.94	0	0	0	0	0
31	Methanol	Toluene	0.2	0.8	0.4	0.6	748.15	744.71	Training	1.2	0	0	0	0	0
32	Methanol	Toluene	0.1	0.9	0.23	0.77	754.15	757.2	Training	1.54	0	0	0	0	0
33	Methanol	Toluene	0	1	0	1	775.15	774.1	Training	2	0	0	0	0	0
34	Ethyl alcohol	Toluene	1	0	1	0	683.15	700.63	Training	0	0	0	0	0	0
35	Ethyl alcohol	Toluene	0.9	0.1	0.94	0.06	685.15	702.23	Training	0.12	0	0	0	0.0162	0.0108
36	Ethyl alcohol	Toluene	0.8	0.2	0.88	0.12	686.15	699.45	Training	0.24	0	0	0	0.0576	0.0384
37	Ethyl alcohol	Toluene	0.7	0.3	0.81	0.19	686.15	693.81	Training	0.38	0	0	0	0.1197	0.0798
38	Ethyl alcohol	Toluene	0.6	0.4	0.73	0.27	688.15	686.72	Training	0.54	0	0	0	0.1944	0.1296
39	Ethyl alcohol	Toluene	0.5	0.5	0.64	0.36	691.15	680.21	Training	0.72	0	0	0	0.27	0.18
40	Ethyl alcohol	Toluene	0.4	0.6	0.55	0.45	695.15	677.45	Training	0.9	0	0	0	0.324	0.216
41	Ethyl alcohol	Toluene	0.3	0.7	0.44	0.56	702.15	693.65	Training	1.12	0	0	0	0.2772	0.1848
42	Ethyl alcohol	Toluene	0.2	0.8	0.31	0.69	707.15	725.49	Training	1.38	0	0	0	0.1488	0.0992
43	Ethyl alcohol	Toluene	0.1	0.9	0.17	0.83	741.15	753.64	Training	1.66	0	0	0	0.0459	0.0306
44	Ethyl alcohol	Toluene	0	1	0	1	775.15	774.1	Training	2	0	0	0	0	0
45	Ethyl alcohol	Acetone	1	0	1	0	683.15	700.63	Training	0	0	0	0	0	0
46	Ethyl alcohol	Acetone	0.9	0.1	0.92	0.08	688.15	703.64	Training	0	0	0.08	0	0	0.0288
47	Ethyl alcohol	Acetone	0.8	0.2	0.83	0.17	688.15	702.6	Training	0	0	0.17	0	0	0.1088
48	Ethyl alcohol	Acetone	0.7	0.3	0.74	0.26	689.15	698.83	Training	0	0	0.26	0	0	0.2184
49	Ethyl alcohol	Acetone	0.6	0.4	0.65	0.35	691.15	694.31	Training	0	0	0.35	0	0	0.336
50	Ethyl alcohol	Acetone	0.5	0.5	0.55	0.45	693.15	690.83	Training	0	0	0.45	0	0	0.45
51	Ethyl alcohol	Acetone	0.4	0.6	0.45	0.55	706.15	699.6	Training	0	0	0.55	0	0	0.432
52	Ethyl alcohol	Acetone	0.3	0.7	0.35	0.65	708.15	719.48	Training	0	0	0.65	0	0	0.294
53	Ethyl alcohol	Acetone	0.2	0.8	0.24	0.76	718.15	740.31	Training	0	0	0.76	0	0	0.1536
54	Ethyl alcohol	Acetone	0.1	0.9	0.12	0.88	733.15	759.05	Training	0	0	0.88	0	0	0.0432
55	Ethyl alcohol	Acetone	0	1	0	1	798.15	771.57	Training	0	0	1	0	0	0
56	Ethyl alcohol	n-Heptane	1	0	1	0	683.15	700.63	Training	0	0	0	0	0	0
57	Ethyl alcohol	n-Heptane	0.9	0.1	0.96	0.04	661.15	689.23	Training	0	0.16	0	0	0.0216	0
58	Ethyl alcohol	n-Heptane	0.8	0.2	0.91	0.09	643.15	670.77	Training	0	0.36	0	0	0.0864	0
59	Ethyl alcohol	n-Heptane	0.7	0.3	0.86	0.14	628.15	649.48	Training	0	0.56	0	0	0.1764	0
60	Ethyl alcohol	n-Heptane	0.6	0.4	0.79	0.21	615.15	619.68	Training	0	0.84	0	0	0.3024	0
61	Ethyl alcohol	n-Heptane	0.5	0.5	0.72	0.28	583.15	590.82	Training	0	1.12	0	0	0.42	0
62	Ethyl alcohol	n-Heptane	0.4	0.6	0.63	0.37	548.15	558	Training	0	1.48	0	0	0.5328	0
63	Ethyl alcohol	n-Heptane	0.3	0.7	0.52	0.48	538.15	525.26	Training	0	1.92	0	0	0.6048	0
64	Ethyl alcohol	n-Heptane	0.2	0.8	0.39	0.61	529.15	521.82	Training	0	2.44	0	0	0.3744	0
65	Ethyl alcohol	n-Heptane	0.1	0.9	0.22	0.78	512.15	512.23	Training	0	3.12	0	0	0.1188	0
66	Ethyl alcohol	n-Heptane	0	1	0	1	496.15	476.11	Training	0	4	0	0	0	0
67	n-Butyl alcohol	Acetone	1	0	1	0	623.15	625.11	Training	1	2	0	0	0	0
68	n-Butyl alcohol	Acetone	0.9	0.1	0.88	0.12	625.15	634.67	Training	0.88	1.76	0.12	0	0	0.0864
69	n-Butyl alcohol	Acetone	0.8	0.2	0.76	0.24	627.15	631.77	Training	0.76	1.52	0.24	0	0	0.3072
70	n-Butyl alcohol	Acetone	0.7	0.3	0.65	0.35	630.15	621.85	Training	0.65	1.3	0.35	0	0	0.588
71	n-Butyl alcohol	Acetone	0.6	0.4	0.54	0.46	642.15	610.59	Training	0.54	1.08	0.46	0	0	0.8832
72	n-Butyl alcohol	Acetone	0.5	0.5	0.44	0.56	650.15	625.54	Training	0.44	0.88	0.56	0	0	0.88
73	n-Butyl alcohol	Acetone	0.4	0.6	0.35	0.65	663.15	658	Training	0.35	0.7	0.65	0	0	0.672
74	n-Butyl alcohol	Acetone	0.3	0.7	0.25	0.75	676.15	696.02	Training	0.25	0.5	0.75	0	0	0.42
75	n-Butyl alcohol	Acetone	0.2	0.8	0.17	0.83	691.15	726.5	Training	0.17	0.34	0.83	0	0	0.2176
76	n-Butyl alcohol	Acetone	0.1	0.9	0.08	0.92	725.15	754.52	Training	0.08	0.16	0.92	0	0	0.0576
77	n-Butyl alcohol	Acetone	0	1	0	1	798.15	771.57	Training	0	0	1	0	0	0
78	Acetic acid	Acetone	1	0	1	0	748.15	753.08	Training	0	0	0	1	0	0
79	Acetic acid	Acetone	0.9	0.1	0.92	0.08	755.15	754.56	Training	0	0	0.08	0.92	0	0
80	Acetic acid	Acetone	0.8	0.2	0.84	0.16	756.15	756.04	Training	0	0	0.16	0.84	0	0
81	Acetic acid	Acetone	0.7	0.3	0.75	0.25	757.15	757.7	Training	0	0	0.25	0.75	0	0
82	Acetic acid	Acetone	0.6	0.4	0.66	0.34	759.15	759.37	Training	0	0	0.34	0.66	0	0
83	Acetic acid	Acetone	0.5	0.5	0.56	0.44	764.15	761.22	Training	0	0	0.44	0.56	0	0
84	Acetic acid	Acetone	0.4	0.6	0.46	0.54	766.15	763.06	Training	0	0	0.54	0.46	0	0
85	Acetic acid	Acetone	0.3	0.7	0.35	0.65	767.15	765.1	Training	0	0	0.65	0.35	0	0
86	Acetic acid	Acetone	0.2	0.8	0.24	0.76	770.15	767.13	Training	0	0	0.76	0.24	0	0
87	Acetic acid	Acetone	0.1	0.9	0.12	0.88	772.15	769.35	Training	0	0	0.88	0.12	0	0
88	Acetic acid	Acetone	0	1	0	1	798.15	771.57	Training	0	0	1	0	0	0
89	Toluene	n-Heptane	1	0	1	0	775.15	774.1	Training	2	0	0	0	0	0
90	Toluene	n-Heptane	0.9	0.1	0.93	0.07	759.15	749.74	Training	1.86	0.28	0	0	0	0.0378
91	Toluene	n-Heptane	0.8	0.2	0.85	0.15	722.15	716.05	Training	1.7	0.6	0	0	0	0.144
92	Toluene	n-Heptane	0.7	0.3	0.76	0.24	679.15	674.54	Training	1.52	0.96	0	0	0	0.3024
93	Toluene	n-Heptane	0.6	0.4	0.68	0.32	643.15	636.02	Training	1.36	1.28	0	0	0	0.4608
94	Toluene	n-Heptane	0.5	0.5	0.58	0.42	547.15	590.53	Training	1.16	1.68	0	0	0	0.63
95	Toluene	n-Heptane	0.4	0.6	0.48	0.52	539.15	555.06	Training	0.96	2.08	0	0	0	0.6912
96	Toluene	n-Heptane	0.3	0.7	0.37	0.63	531.15	543.14	Training	0.74	2.52	0	0	0	0.4662
97	Toluene	n-Heptane	0.2	0.8	0.26	0.74	518.15	530.45	Training	0.52	2.96	0	0	0	0.2496
98	Toluene	n-Heptane	0.1	0.9	0.13	0.87	504.15	508.34	Training	0.26	3.48	0	0	0	0.0702
99	Toluene	n-Heptane	0	1	0	1	496.15	476.11	Training	0	4	0	0	0	0
100	Ethyl alcohol	Ethyl acetate	1	0	1	0	683.15	700.63	test	0	0	0	0	0	0
101	Ethyl alcohol	Ethyl acetate	0.9	0.1	0.94	0.06	690.15	702.78	test	0	0	0	0.06	0	0.0108
102	Ethyl alcohol	Ethyl acetate	0.8	0.2	0.87	0.13	691.15	703.59	test	0	0	0	0.13	0	0.0416
103	Ethyl alcohol	Ethyl acetate	0.7	0.3	0.8	0.2	692.15	703.33	test	0	0	0	0.2	0	0.084
104	Ethyl alcohol	Ethyl acetate	0.6	0.4	0.72	0.28	693.15	702.85	test	0	0	0	0.28	0	0.1344
105	Ethyl alcohol	Ethyl acetate	0.5	0.5	0.63	0.37	694.15	702.88	test	0	0	0	0.37	0	0.185
106	Ethyl alcohol	Ethyl acetate	0.4	0.6	0.53	0.47	700.15	704.36	test	0	0	0	0.47	0	0.2256
107	Ethyl alcohol	Ethyl acetate	0.3	0.7	0.42	0.58	702.15	714.69	test	0	0	0	0.58	0	0.1764
108	Ethyl alcohol	Ethyl acetate	0.2	0.8	0.3	0.7	710.15	728.44	test	0	0	0	0.7	0	0.096
109	Ethyl alcohol	Ethyl acetate	0.1	0.9	0.16	0.84	711.15	742.01	test	0	0	0	0.84	0	0.0288
110	Ethyl alcohol	Ethyl acetate	0	1	0	1	719.15	753.08	test	0	0	0	1	0	0
111	Ethyl alcohol	n-Hexane	1	0	1	0	683.15	700.63	test	0	0	0	0	0	0
112	Ethyl alcohol	n-Hexane	0.9	0.1	0.95	0.05	673.15	689.696	test	0	0.15	0	0	0.0225	0
113	Ethyl alcohol	n-Hexane	0.8	0.2	0.9	0.1	671.15	674.849	test	0	0.3	0	0	0.08	0
114	Ethyl alcohol	n-Hexane	0.7	0.3	0.84	0.16	655.15	654.909	test	0	0.48	0	0	0.168	0
115	Ethyl alcohol	n-Hexane	0.6	0.4	0.77	0.23	621.15	631.049	test	0	0.69	0	0	0.276	0
116	Ethyl alcohol	n-Hexane	0.5	0.5	0.69	0.31	589.15	605.114	test	0	0.93	0	0	0.3875	0
117	Ethyl alcohol	n-Hexane	0.4	0.6	0.6	0.4	573.15	579.619	test	0	1.2	0	0	0.48	0
118	Ethyl alcohol	n-Hexane	0.3	0.7	0.49	0.51	563.15	557.24	test	0	1.53	0	0	0.5145	0
119	Ethyl alcohol	n-Hexane	0.2	0.8	0.36	0.64	558.15	560.668	test	0	1.92	0	0	0.288	0
120	Ethyl alcohol	n-Hexane	0.1	0.9	0.2	0.8	554.15	555.858	test	0	2.4	0	0	0.09	0
121	Ethyl alcohol	n-Hexane	0	1	0	1	533.15	532.241	test	0	3	0	0	0	0
122	Ethyl acetate	Toluene	1	0	1	0	719.15	753.076	test	0	0	0	1	0	0
123	Ethyl acetate	Toluene	0.9	0.1	0.91	0.09	721.15	751.501	test	0.18	0	0	0.91	0.0243	0.0081
124	Ethyl acetate	Toluene	0.8	0.2	0.81	0.19	725.15	744.058	test	0.38	0	0	0.81	0.0912	0.0304
125	Ethyl acetate	Toluene	0.7	0.3	0.72	0.28	726.15	733.793	test	0.56	0	0	0.72	0.1764	0.0588
126	Ethyl acetate	Toluene	0.6	0.4	0.62	0.38	729.15	722.026	test	0.76	0	0	0.62	0.2736	0.0912
127	Ethyl acetate	Toluene	0.5	0.5	0.52	0.48	731.15	711.8	test	0.96	0	0	0.52	0.36	0.12
128	Ethyl acetate	Toluene	0.4	0.6	0.42	0.58	745.15	722.122	test	1.16	0	0	0.42	0.3024	0.1008
129	Ethyl acetate	Toluene	0.3	0.7	0.32	0.68	747.15	738.607	test	1.36	0	0	0.32	0.2016	0.0672
130	Ethyl acetate	Toluene	0.2	0.8	0.21	0.79	765.15	755.302	test	1.58	0	0	0.21	0.1008	0.0336
131	Ethyl acetate	Toluene	0.1	0.9	0.11	0.89	767.15	767.55	test	1.78	0	0	0.11	0.0297	0.0099
132	Ethyl acetate	Toluene	0	1	0	1	775.15	774.1	test	2	0	0	0	0	0
